# Supplementary material for: Augmented Humanity: A Systematic Mapping Review
Source: Sensors (Basel). 2022 Jan 10;22(2):514. doi: 10.3390/s22020514 (PMC8778398; doi:10.3390/s22020514)
Supplement: Supplementary file 1 [file sensors-22-00514-s001.zip]

Archive with 1 entries (1 files):
- sensors-1494491-supplementary.pdf
